# Supplementary material for: Phenomenology of Neapolitan Pizza Baking in a Traditional Wood-Fired Oven
Source: Foods. 2023 Feb 19;12(4):890. doi: 10.3390/foods12040890 (PMC9957212; doi:10.3390/foods12040890)
Supplement: Supplementary file 1 [file foods-12-00890-s001.zip]

Archive with 1 entries (1 files):
- foods-2215228-supplementary.pdf
